# Supplementary material for: Product reformulation in non-alcoholic beverages and foods after the implementation of front-of-pack warning labels in Mexico
Source: PLoS Med. 2025 Mar 18;22(3):e1004533. doi: 10.1371/journal.pmed.1004533 (PMC11918434; doi:10.1371/journal.pmed.1004533)
Supplement: S1 Code — (DO) [file pmed.1004533.s003.do]

*global Y //Set where data is
*global loglog //Set where to save log files
*global grafica //Set where to save Excel output tables

clear
use "$Y\Reformulation_MX.dta", clear

local lab_any_sellos_leg  "Any warning label"
local lab_ex_kcal "Excess calories"
local lab_ex_azucar "Excess sugar"
local lab_ex_grs_sat "Excess saturated fat"
local lab_ex_sodio "Excess sodium"
local lab_ex_grs_trans "Excess trans fat"
local lab_edulcorantes  "Non-caloric sweeteners"
local lab_cafeina "Caffeine"

//Percentil in T0 where the WL cutoff falls
local cut_ex_kcal      "egen pctile=mean((kcal_100<=275)/(kcal_100<.))"
local cut_liq_ex_kcal  "egen pctile=mean((kcal_100<= 70)/(kcal_100<.))"

local cut_ex_sodio 		"egen pctile=mean((sodio_100<=350)/(sodio_100<.))"
local cut_liq_ex_sodio 	"egen pctile=mean((sodio_100<=350)/(sodio_100<.))"

local cut_ex_azucar 	"egen pctile=mean((azcr_anad_perc<=10)/(azcr_anad_perc<.))"
local cut_liq_ex_azucar "egen pctile=mean((azcr_anad_perc<=10)/(azcr_anad_perc<.))"

local cut_ex_grs_sat 	"egen pctile=mean((grs_sat_perc<=10)/(grs_sat_perc<.))"
local cut_liq_ex_grs_sat "egen pctile=mean((grs_sat_perc<=10)/(grs_sat_perc<.))"

local lab_kcal_100 "Calories"
local lab_azcr_tot_100  "Total sugar"
local lab_azcr_anad_100 "Added sugar"
local lab_grs_sat_100 "Saturated fat"
local lab_grs_trans_100 "Trans fat"
local lab_sodio_100 "Sodium"

rename wave fase
rename product_ID FE_product

	gen liquido= 1 if cond(group_food=="Liquid dairy" | group_food=="Sweetened beverages",1,0)
replace liquido= 0 if liquido==.
	gen food_group=""	
replace food_group="1_Sweet_cereal" if group_food=="Cereal based desserts" 	
replace food_group="2_Cereal" if group_food=="Bread and other cereals" 	
replace food_group="3_Salty" if group_food=="Salty snacks" 	
replace food_group="4_SSB" if group_food=="Sweetened beverages" 	
replace food_group="6_Dairy_liquid" if group_food=="Liquid dairy" 	
replace food_group="7_Dairy_solid" if group_food=="Solid dairy" 	
replace food_group="8_Instant_food" if group_food=="Canned food, instant food, sauce" 		
replace food_group="9_Candies" if group_food=="Candies, Ice cream, sweeteners" 		

local nutrient "any_sellos_leg ex_kcal ex_azucar ex_grs_sat ex_sodio edulcorantes cafeina" //Outcomes

*keep if inlist(food_group, "7_Dairy_solid")
levelsof food_group, local(food)


/*************************************************
**************************************************
 GEE models
**************************************************
*************************************************/
//Excel File to save results
global tabtab "Regresiones_sellos"
putexcel set "$grafica/$tabtab.xlsx", replace 
putexcel (A1)=("I create the excel file to capture results") 
erase "$grafica/$tabtab.xlsx"

xtset FE_product fase
foreach x in `food' {
	putexcel set "$grafica/$tabtab.xlsx", sheet("`x'") modify 
	
	levelsof group_food if food_group=="`x'", local(name_food)
	putexcel  (A1)= `name_food', bold
	putexcel  (B2)= "T0" (F2)="T1" (J2)= "T1 vs T0" (O2)= "T2" (S2)= "T2 vs T0", bold
	putexcel  (A3)= "Outcome" (B3)="Probability" (C3)="SE" (D3)="Low CI" (E3)="High CI"			///
							  (F3)="Probability" (G3)="SE" (H3)="Low CI" (I3)="High CI"			///
							  (J3)="Diff" (K3)="SE" (L3)="Low CI" (M3)="High CI" (N3)="P-value"	///
							  (O3)="Probability" (P3)="SE" (Q3)="Low CI" (R3)="High CI"			///
							  (S3)="Diff" (T3)="SE" (U3)="Low CI" (V3)="High CI" (W3)="P-value"	///
							  (X3)="n", bold
	local z= 4
	foreach nutri in `nutrient' {
	
	//if I run this regression I get the message conformability error o estimates diverging (correlation > 1)
		gen tem1_no_reg="`x'"
		gen tem2_no_reg="`nutri'"		 
		gen no_reg=.
	#delimit;	
		replace no_reg=1 if (inlist(tem1_no_reg, "4_SSB","6_Dairy_liquid", "7_Dairy_solid", "9_Candies") & tem2_no_reg=="ex_sodio") | 
		                    (inlist(tem1_no_reg, "7_Dairy_solid", "8_Instant_food") & tem2_no_reg=="ex_kcal") | 
							(inlist(tem1_no_reg, "8_Instant_food","3_Salty") & tem2_no_reg=="edulcorantes") | 
							(inlist(tem1_no_reg, "2_Cereal",  "9_Candies") & tem2_no_reg=="any_sellos_leg") | 
							(tem1_no_reg!="4_SSB" & tem2_no_reg=="cafeina")
							; 
	#delimit cr
	replace no_reg=0 if no_reg==. 
	
	if no_reg==1 {
		display "if I run this regression I get the message conformability error o estimates diverging (correlation > 1)"
		putexcel(A`z')="`lab_`nutri''"
		putexcel(B`z':M`z')="---", hcenter
		putexcel(O`z':V`z')="---", hcenter
		putexcel(X`z')="---", hcenter
		
		drop tem1_no_reg tem2_no_reg no_reg
	}
	
	//Regression
	else {
		xtgee `nutri'  i.fase if food_group=="`x'", family(binomial) link(logit) vce(robust) corr(exchangeable)
		drop tem1_no_reg tem2_no_reg no_reg
		
		//Sample (n)
		putexcel  (X`z')= `e(N)', nformat("0") hcenter 
		
		//Estimated proportions by wave
		margins fase
		matrix define probabilidad= r(table)
		
		forvalue i=1/3 {
			local ii= `i' - 1 
			matrix part1= probabilidad[1..2,`i']' //Beta and SE
			matrix part2= probabilidad[5..6,`i']' //Confidence interval
			matrix f`ii'= (part1, part2) 
			matrix f`ii'= f`ii'*100 //"*100" becuase a Plos Medicine reviewer asked me to report percentages rather than proportions
		} 	

				
			gen tem1= "`nutri'"
		gen tem2=1 if inlist(tem1, "ex_kcal","ex_azucar", "ex_grs_sat", "ex_sodio") 
		
		sum liquido if food_group=="`x'"
		gen tem3= r(mean)
		
		if tem2==1 & tem3==0 {
			`cut_`nutri'' if food_group=="`x'" & fase==0
			replace pctile=pctile*100
			replace pctile=99 if pctile>99 & pctile!=. //There are only 99 divisions to define percentiles
			sum pctile
			local pctile= r(mean)
			local pctile= round(`pctile',1) //Round
			
			
			local lab_pctile= "`pctile'th percentile)"
			putexcel(A`z')="`lab_`nutri'' (Cutoff at T0: `lab_pctile'"	
			drop pctile
		}
		
		else if tem2==1 & tem3==1 {
			`cut_liq_`nutri'' if food_group=="`x'" & fase==0
			replace pctile=pctile*100
			replace pctile=99 if pctile>99 & pctile!=. //There are only 99 divisions to define percentiles
			sum pctile
			local pctile= r(mean)
			local pctile= round(`pctile',1) //Round
			local lab_pctile= "`pctile'th percentile)"
			putexcel(A`z')="`lab_`nutri'' (Cutoff at T0: `lab_pctile'"	
			drop pctile
		}
		
		else {
			putexcel(A`z')="`lab_`nutri''"	
		}

		
		drop tem1 tem2 tem3
		
		
		putexcel (B`z')= matrix(f0), nformat("0.000") hcenter 
		putexcel (F`z')= matrix(f1), nformat("0.000") hcenter 
		putexcel (O`z')= matrix(f2), nformat("0.000") hcenter 
		
		
		//Change in proportions T1 vs T0 and T2 vs T0
		margins, dydx(i.fase) //Marginal effects
		matrix define delta_prob= r(table)

		forvalue i=1/3 {
			local ii= `i' - 1 
			matrix part1= delta_prob[1..2,`i']' //Beta and SE
			matrix part2= delta_prob[5..6,`i']' //Confidence interval	
			matrix f`ii'= (part1, part2) 
			matrix f`ii'= f`ii'*100 //"*100" becuase a Plos Medicine reviewer asked me to report percentages rather than proportions
			matrix P_value_f`ii'= delta_prob[4,`i']' //p-value
		} 	

		putexcel (J`z')= matrix(f1), nformat("0.000") hcenter 
		putexcel (S`z')= matrix(f2), nformat("0.000") hcenter 
		
		//Valor p
		forvalue i=1/2 {
			local p_value= P_value_f`i'[1,1] 
			
								
				gen tem`i'= .
			replace tem`i'=1 if  `p_value'<.001
			replace tem`i'=2 if  `p_value'<.05 & tem`i'==.
			replace tem`i'=3 if  tem`i'==.
			
			gen tem_p_value`i'= `p_value' 
		}

		//Valor p diff T1 vs T0
		if tem1==1 {
					putexcel  (N`z')= "[<.001]", hcenter bold //siginificant at .001, p-value as asked by Plos Medicine
				}
		if tem1==2 {
					sum tem_p_value1
					local pp_value= r(mean)
					local pp_value= round(`pp_value',0.001)
					local pp_value= string(`pp_value', "%9.3f") 
					local pp_value= substr("`pp_value'",2,.) 
					putexcel  (N`z')= "[`pp_value']", hcenter bold //Significant at .05
				}
		if tem1==3 {
					sum tem_p_value1
					local pp_value= r(mean)
					local pp_value= round(`pp_value',0.001)
					local pp_value= string(`pp_value', "%9.3f") 
					
					gen tem_first_character1= substr("`pp_value'",1,1)
					if tem_first_character1=="0" { //To avoid reporting ".000", when the p-value is 1.00 as the case of salty snacks for the 25th percentile when the outcome is % energy from saturated fat
						local pp_value= substr("`pp_value'",2,.) 
					}

					putexcel  (N`z')= "[`pp_value']", hcenter //p-value>=.05
				}

		//Valor p diff T2 vs T0
		if tem2==1 {
					putexcel  (W`z')= "[<.001]", hcenter bold //siginificant at .001, p-value as asked by Plos Medicine
				}
		if tem2==2 {
					sum tem_p_value2
					local pp_value= r(mean)
					local pp_value= round(`pp_value',0.001)
					local pp_value = string(`pp_value', "%9.3f") 
					local pp_value= substr("`pp_value'",2,.) 
					putexcel  (W`z')= "[`pp_value']", hcenter bold //Significant at .05
				}
		if tem2==3 {
					sum tem_p_value2
					local pp_value= r(mean)
					local pp_value= round(`pp_value',0.001)
					local pp_value = string(`pp_value', "%9.3f") 
					
					gen tem_first_character2= substr("`pp_value'",1,1)
					if tem_first_character2=="0" { //To avoid reporting ".000", when the p-value is 1.00 as the case of salty snacks for the 25th percentile when the outcome is % energy from saturated fat
						local pp_value= substr("`pp_value'",2,.) 
								}

					putexcel  (W`z')= "[`pp_value']", hcenter //p-value>=.05
				}
		drop tem*
		
		} 
		local ++z
	} 
	
} 
