# Supplementary material for: Product reformulation in non-alcoholic beverages and foods after the implementation of front-of-pack warning labels in Mexico
Source: PLoS Med. 2025 Mar 18;22(3):e1004533. doi: 10.1371/journal.pmed.1004533 (PMC11918434; doi:10.1371/journal.pmed.1004533)
Supplement: S2 Code — (DO) [file pmed.1004533.s004.do]

*global Y //Set where data is
*global loglog //Set where to save log files
*global grafica //Set where to save Excel output tables


					 										 
log using "$loglog\Resultado_regresion_lineal", text replace  nomsg 
log close


clear
use "$Y\Reformulation_MX.dta", clear

rename wave fase
rename product_ID FE_product
	
	gen food_group=""	
replace food_group="1_Sweet_cereal" if group_food=="Cereal based desserts" 	
replace food_group="2_Cereal" if group_food=="Bread and other cereals" 	
replace food_group="3_Salty" if group_food=="Salty snacks" 	
replace food_group="4_SSB" if group_food=="Sweetened beverages" 	
replace food_group="6_Dairy_liquid" if group_food=="Liquid dairy" 	
replace food_group="7_Dairy_solid" if group_food=="Solid dairy" 	
replace food_group="8_Instant_food" if group_food=="Canned food, instant food, sauce" 		
replace food_group="9_Candies" if group_food=="Candies, Ice cream, sweeteners" 		


xtset FE_product fase //For FE models

//Dummy var for each wave
forvalue i=0/2 {
			gen fase`i'=cond(fase==`i',1,0) 
			}
												
local lab_kcal_100 "Kcal (per 100 g-ml)"
local lab_azcr_tot_100 "Total sugar (g/100 g-ml)" 
local lab_azcr_anad_100 "Added sugar (g/100 g-ml)"
local lab_azcr_anad_perc "Added sugar (% of energy)"
local lab_grs_sat_100 "Saturated fat (g/100 g-ml)"
local lab_grs_sat_perc "Saturated fat (% of energy)"
local lab_sodio_100 "Sodium (mg/100 g-ml)"

*keep if inlist(food_group, "4_SSB")
*local nutrient "kcal_100" 
local nutrient "kcal_100 azcr_anad_100 azcr_anad_perc grs_sat_100 grs_sat_perc sodio_100" //Outcomes
levelsof food_group, local(food)

//Excel File to save results
global tabtab "Regresiones_lineales"
putexcel set "$grafica/$tabtab.xlsx", replace 
putexcel (A1)=("I create the excel file to capture results") 
erase "$grafica/$tabtab.xlsx"


local repeticiones= 500 //Repeticiones for bootstrap in xtrifreg

foreach x in `food' {
	putexcel set "$grafica/$tabtab.xlsx", sheet("`x'") modify 
	
	levelsof group_food if food_group=="`x'", local(name_food)
	count if food_group=="`x'" 
	local n= `r(N)'
	
	putexcel  (A1)= `name_food' (B1)="(n=`n' obs)", bold
	putexcel  (B2)= "T1 vs T0" (H2)="T2 vs T0", bold
	putexcel  (A3)= "Outcome" (B3)="Beta" (C3)="SE" (D3)="Low CI" (E3)="High CI" (F3)="p-value" (G3)="p-value(Plos Medicine)" ///
							  (H3)="Beta" (I3)="SE" (J3)="Low CI" (K3)="High CI" (L3)="p-value" (M3)="p-value(Plos Medicine)", bold	
							  
	local z= 4
	foreach nutri in `nutrient' {
		sum `nutri' if food_group=="`x'" 
		
		putexcel  (A`z')= "`lab_`nutri''", bold
		
		
		/********************
		Mean change (FE models)
		********************/
		local z= `z' + 1
		putexcel  (A`z')= "Mean", bold

		log using "$loglog\(9)Resultado_regresion_lineal", text append  nomsg
		display "********************************************************"
		display "********************************************************"
		display "*******`x':FE mean regression for `nutri' ***********"
		display "********************************************************"
		display "********************************************************"
		xtreg `nutri' fase1 fase2 if food_group=="`x'", fe vce(cluster FE_product) 
		display " "
		display " "
		log close
		
		//Note: I need to re-run it to save resuls below
		xtreg `nutri' fase1 fase2 if food_group=="`x'", fe vce(cluster FE_product) 
		matrix define outcome=r(table)

		foreach estimate in 1 2 4 5 6 {
			//Row 1 in outcome --> beta
			//Row 2 in outcome --> se
			//Row 4 in outcome --> p value
			//Row 5 in outcome --> low CI
			//Row 6 in outcome --> up CI
			local f1_e`estimate'=outcome[`estimate',1]
			local f2_e`estimate'=outcome[`estimate',2]
		}
		
		
		//T1
		putexcel  (B`z')= `f1_e1', nformat("0.000") hcenter //Beta
		putexcel  (C`z')= `f1_e2', nformat("0.000") hcenter //SE
		putexcel  (D`z')= `f1_e5', nformat("0.000") hcenter //Low CI
		putexcel  (E`z')= `f1_e6', nformat("0.000") hcenter //Up CI
		putexcel  (F`z')= `f1_e4', nformat("0.000") hcenter //p-value
		local p_value1= `f1_e4'	

		//T2
		putexcel  (H`z')= `f2_e1', nformat("0.000") hcenter //Beta
		putexcel  (I`z')= `f2_e2', nformat("0.000") hcenter //SE
		putexcel  (J`z')= `f2_e5', nformat("0.000") hcenter //Low CI
		putexcel  (K`z')= `f2_e6', nformat("0.000") hcenter //Up CI
		putexcel  (L`z')= `f2_e4', nformat("0.000") hcenter //p-value
		local p_value2= `f2_e4'	
		
		//Valor p
		forvalue i=1/2 {
				gen tem`i'= .
			replace tem`i'=1 if  `p_value`i''<.001
			replace tem`i'=2 if  `p_value`i''<.05 & tem`i'==.
			replace tem`i'=3 if  tem`i'==.
			
			gen tem_p_value`i'= `p_value`i'' //p-value as asked by Plos Medicine
			}

		//Valor p diff T1 vs T0
		if tem1==1 {
			putexcel  (G`z')= "[<.001]", hcenter bold //siginificant at .001, p-value as asked by 
				}
		if tem1==2 {
			sum tem_p_value1
			local pp_value= r(mean)
			local pp_value= round(`pp_value',0.001) //Round
			local pp_value= string(`pp_value', "%9.3f") 
			local pp_value= substr("`pp_value'",2,.) 
			putexcel  (G`z')= "[`pp_value']", hcenter bold //Significant at .05
				}
				
		if tem1==3 {
			sum tem_p_value1
			local pp_value= r(mean)
			local pp_value= round(`pp_value',0.001)
			local pp_value= string(`pp_value', "%9.3f") 
			
			gen tem_first_character1= substr("`pp_value'",1,1)
				if tem_first_character1=="0" { //To avoid reporting ".000", when the p-value is 1.00 as the case of salty snacks for the 25th percentile when the outcome is % energy from saturated fat
				local pp_value= substr("`pp_value'",2,.) 
				}
		
			putexcel  (G`z')= "[`pp_value']", hcenter //p-value>=.05
				}
				
				
		//Valor p diff T2 vs T0
		if tem2==1 {
			putexcel  (M`z')= "[<.001]", hcenter bold //siginificant at .001, p-value as asked by Plos Medicine
				}
		if tem2==2 {
			sum tem_p_value2
			local pp_value= r(mean)
			local pp_value= round(`pp_value',0.001)
			local pp_value = string(`pp_value', "%9.3f") 
			local pp_value= substr("`pp_value'",2,.) 
			putexcel  (M`z')= "[`pp_value']", hcenter bold //Significant at .05
				}
		if tem2==3 {
			sum tem_p_value2
			local pp_value= r(mean)
			local pp_value= round(`pp_value',0.001)
			local pp_value = string(`pp_value', "%9.3f") 
			
			
			gen tem_first_character2= substr("`pp_value'",1,1)
				if tem_first_character2=="0" { //To avoid reporting ".000", when the p-value is 1.00 as the case of salty snacks for the 25th percentile when the outcome is % energy from saturated fat
				local pp_value= substr("`pp_value'",2,.) 
				}
			
			putexcel  (M`z')= "[`pp_value']", hcenter //p-value>=.05			
			}
							
		drop tem*
	

		/********************
		Quantile regressions
		********************/
		foreach q in 25 50 75 {
			set seed 1234567 
			
			log using "$loglog\(9)Resultado_regresion_lineal", text append  nomsg
			display "********************************************************"
			display "*******`x':FE q`q' regression for `nutri' ***********"
			display "********************************************************"

			xtrifreg `nutri' fase1 fase2 if food_group=="`x'", fe i(FE_product) q(`q') clusterbootstrap reps(`repeticiones')	
			
			display " "
			display " "
			log close
			
			local z= `z' + 1
			putexcel  (A`z')= "`q'th percentile", bold
			
			lincom fase1 //use lincom to recover all estimates
			putexcel  (B`z')= `r(estimate)', nformat("0.000") hcenter 
			putexcel  (C`z')= `r(se)', nformat("0.000") hcenter 
			putexcel  (D`z')= `r(lb)', nformat("0.000") hcenter 
			putexcel  (E`z')= `r(ub)', nformat("0.000") hcenter 
			putexcel  (F`z')= `r(p)', nformat("0.000") hcenter 
			local p_value1= `r(p)'	
	
			lincom fase2 
			putexcel  (H`z')= `r(estimate)', nformat("0.000") hcenter 
			putexcel  (I`z')= `r(se)', nformat("0.000") hcenter 
			putexcel  (J`z')= `r(lb)', nformat("0.000") hcenter 
			putexcel  (K`z')= `r(ub)', nformat("0.000") hcenter 
			putexcel  (L`z')= `r(p)', nformat("0.000") hcenter 
			local p_value2= `r(p)'
			
			//Valor P
			forvalue i=1/2 {
				gen tem`i'= .
				replace tem`i'=1 if  `p_value`i''<.001
				replace tem`i'=2 if  `p_value`i''<.05 & tem`i'==.
				replace tem`i'=3 if  tem`i'==.
			
				gen tem_p_value`i'= `p_value`i'' 

			}
			
			//Valor p diff T1 vs T0
			if tem1==1 {
				putexcel  (G`z')= "[<.001]", hcenter bold //siginificant at .001, p-value as asked by Plos Medicine
				}
			if tem1==2 {
				sum tem_p_value1
				local pp_value= r(mean)
				local pp_value= round(`pp_value',0.001)
				local pp_value= string(`pp_value', "%9.3f") 
				local pp_value= substr("`pp_value'",2,.) 
				putexcel  (G`z')= "[`pp_value']", hcenter bold //Significativo al .05						
				}
				
			if tem1==3 {
				sum tem_p_value1
				local pp_value= r(mean)
				local pp_value= round(`pp_value',0.001)
				local pp_value= string(`pp_value', "%9.3f") 
				
				gen tem_first_character1= substr("`pp_value'",1,1)
				if tem_first_character1=="0" { //To avoid reporting ".000", when the p-value is 1.00 as the case of salty snacks for the 25th percentile when the outcome is % energy from saturated fat
				local pp_value= substr("`pp_value'",2,.) 
				}

				putexcel  (G`z')= "[`pp_value']", hcenter //p-value>=.05
				}
				
				
		//Valor p diff T2 vs T0
			if tem2==1 {
				putexcel  (M`z')= "[<.001]", hcenter bold //siginificant at .001, p-value as asked by Plos Medicine
					}
			if tem2==2 {
				sum tem_p_value2
				local pp_value= r(mean)
				local pp_value= round(`pp_value',0.001)
				local pp_value = string(`pp_value', "%9.3f") 
				putexcel  (M`z')= "[`pp_value']", hcenter bold //Significativo al .05
				
				}
			if tem2==3 {
				sum tem_p_value2
				local pp_value= r(mean)
				local pp_value= round(`pp_value',0.001)
				local pp_value = string(`pp_value', "%9.3f") 
				
				gen tem_first_character2= substr("`pp_value'",1,1)
				if tem_first_character2=="0" { //To avoid reporting ".000", when the p-value is 1.00 as the case of salty snacks for the 25th percentile when the outcome is % energy from saturated fat
				local pp_value= substr("`pp_value'",2,.) 
				}
				
				putexcel  (M`z')= "[`pp_value']", hcenter //p-value>=.05
				}

				
			drop tem*
			
		} 
		local z= `z' + 1 //Para dejar una fila ara el titulo del nutriente
	} 
} 
